# Supplementary material for: Induction of Endoplasmic Reticulum Stress by Prodigiosin in Yeast Saccharomyces cerevisiae
Source: Curr Issues Mol Biol. 2024 Feb 26;46(3):1768–76. doi: 10.3390/cimb46030116 (PMC10969373; doi:10.3390/cimb46030116)
Supplement: Supplementary file 1 [file cimb-46-00116-s001.zip]

Archive with 1 entries (1 files):
- cimb-2885638-supplementary.pdf
